# Supplementary material for: In Situ Ethanolamine ZnO Nanoparticle Passivation for Perovskite Interface Stability and Highly Efficient Solar Cells
Source: Nanomaterials (Basel). 2022 Feb 28;12(5):823. doi: 10.3390/nano12050823 (PMC8912770; doi:10.3390/nano12050823)
Supplement: Supplementary file 1 [file nanomaterials-12-00823-s001.zip]

Archive with 1 entries (1 files):
- nanomaterials-1583109-supplementary.pdf
